# Supplementary material for: Evidence for prehistoric origins of the G2019S mutation in the North African Berber population
Source: PLoS One. 2017 Jul 19;12(7):e0181335. doi: 10.1371/journal.pone.0181335 (PMC5517005; doi:10.1371/journal.pone.0181335)
Supplement: S2 Table — (XLSX) [file pone.0181335.s002.xlsx]

## Sheet: Feuil1
Microsatellites	Alleles	Arab-speaking N (%)		Berber-speaking N (%)		Total N (%)
D12S1648	102	2	(0.0256)	0	(0.0000)	2	(0.0130)
	104	17	(0.2180)	14	(0.1842)	31	(0.2013)
	108	8	(0.1026)	5	(0.0658)	13	(0.0844)
	112	9	(0.1154)	12	(0.1579)	21	(0.1364)
	114	3	(0.0385)	5	(0.0658)	8	(0.0519)
	116	12	(0.1539)	10	(0.1316)	22	(0.1428)
	118	1	(0.0128)	5	(0.0658)	6	(0.0390)
	120	2	(0.0256)	4	(0.0526)	6	(0.0390)
	122	7	(0.0897)	6	(0.0789)	13	(0.0844)
	124	6	(0.0769)	2	(0.0263)	8	(0.0519)
	126	2	(0.0256)	1	(0.0132)	3	(0.0195)
	128	3	(0.0385)	4	(0.0526)	7	(0.0455)
	130	3	(0.0385)	5	(0.0658)	8	(0.0519)
	132	2	(0.0256)	0	(0.0000)	2	(0.0130)
	134	0	(0.0000)	3	(0.0395)	3	(0.0195)
	138	1	(0.0128)	0	(0.0000)	1	(0.0065)
D12S2080	168	1	(0.0128)	0	(0.0000)	1	(0.0065)
	176	2	(0.0256)	0	(0.0000)	2	(0.0130)
	180	23	(0.2949)	22	(0.2895)	45	(0.2922)
	184	32	(0.4103)	31	(0.4079)	63	(0.4091)
	188	15	(0.1923)	16	(0.2105)	31	(0.2013)
	192	3	(0.0385)	7	(0.0921)	10	(0.0649)
	200	1	(0.0128)	0	(0.0000)	1	(0.0065)
	232	1	(0.0128)	0	(0.0000)	1	(0.0065)
D12S2194	245	2	(0.0256)	7	(0.0921)	9	(0.0584)
	249	25	(0.3205)	19	(0.2500)	44	(0.2857)
	253	27	(0.3462)	27	(0.3552)	54	(0.3507)
	257	18	(0.2308)	13	(0.1710)	31	(0.2013)
	261	5	(0.0641)	8	(0.1053)	13	(0.0844)
	265	0	(0.0000)	1	(0.0132)	1	(0.0065)
	269	1	(0.0128)	1	(0.0132)	2	(0.0130)
D12S2514	285	7	(0.0898)	2	(0.0263)	9	(0.0584)
	288	0	(0.0000)	1	(0.0132)	1	(0.0065)
	291	46	(0.5897)	43	(0.5658)	89	(0.5714)
	294	17	(0.2180)	23	(0.3026)	40	(0.2598)
	297	7	(0.0897)	4	(0.0526)	11	(0.0649)
	300	1	(0.0128)	3	(0.0395)	4	(0.0390)
D12S2516	252	33	(0.4231)	32	(0.4211)	65	(0.4221)
	253	2	(0.0256)	3	(0.0395)	5	(0.0325)
	254	43	(0.5513)	41	(0.5394)	84	(0.5454)
D12S2518	154	63	(0.8076)	55	(0.7237)	118	(0.7662)
	156	3	(0.0385)	0	(0.0000)	3	(0.0195)
	166	0	(0.0000)	5	(0.0658)	5	(0.0325)
	168	8	(0.1026)	10	(0.1316)	18	(0.1169)
	170	4	(0.0513)	6	(0.0789)	10	(0.0649)
D12S2519	130	4	(0.0513)	1	(0.0132)	5	(0.0325)
	132	15	(0.1923)	20	(0.2631)	35	(0.2273)
	134	19	(0.2435)	6	(0.0789)	25	(0.1623)
	136	0	(0.0000)	1	(0.0132)	1	(0.0065)
	138	17	(0.2180)	29	(0.3816)	46	(0.2987)
	140	23	(0.2949)	18	(0.2368)	41	(0.2662)
	142	0	(0.0000)	1	(0.0132)	1	(0.0065)
D12S2520	248	9	(0.1154)	17	(0.2237)	26	(0.1688)
	251	9	(0.1154)	11	(0.1447)	20	(0.1299)
	254	11	(0.1410)	9	(0.1184)	20	(0.1299)
	257	35	(0.4487)	25	(0.3290)	60	(0.3896)
	260	14	(0.1795)	14	(0.1842)	28	(0.1818)
D12S1048	208	2	(0.0256)	0	(0.0000)	2	(0.0130)
	211	17	(0.2180)	26	(0.3421)	43	(0.2792)
	214	21	(0.2693)	21	(0.2763)	42	(0.2727)
	217	11	(0.1410)	11	(0.1447)	22	(0.1429)
	220	2	(0.0256)	1	(0.0132)	3	(0.0195)
	223	11	(0.1410)	3	(0.0395)	14	(0.0909)
	226	12	(0.1539)	13	(0.1710)	25	(0.1623)
	229	2	(0.0256)	1	(0.0132)	3	(0.0195)
D12S1301	90	0	(0.0000)	3	(0.0395)	3	(0.0195)
	94	13	(0.1667)	14	(0.1842)	27	(0.1753)
	98	11	(0.1410)	15	(0.1974)	26	(0.1688)
	102	18	(0.2308)	15	(0.1974)	33	(0.2143)
	106	20	(0.2564)	15	(0.1974)	35	(0.2273)
	110	10	(0.1282)	11	(0.1447)	21	(0.1364)
	114	6	(0.0769)	3	(0.0395)	9	(0.0584)
